# Supplementary material for: Emotional Eating in Relation to Worries and Psychological Distress Amid the COVID-19 Pandemic: A Population-Based Survey on Adults in Norway
Source: Int J Environ Res Public Health. 2020 Dec 27;18(1):130. doi: 10.3390/ijerph18010130 (PMC7795972; doi:10.3390/ijerph18010130)
Supplement: Supplementary file 1 [file ijerph-18-00130-s001.zip]

Archive with 2 entries (2 files):
- ijerph-1039879-Document S1.pdf
- ijerph-1039879-Table S1.pdf
